# Supplementary material for: Comparative Antioxidant Activity and Untargeted Metabolomic Analyses of Sour Cherry Cultivars Based on Ultra-Performance–Time of Flight–Mass Spectrometry
Source: Plants (Basel). 2024 May 30;13(11):1511. doi: 10.3390/plants13111511 (PMC11175011; doi:10.3390/plants13111511)
Supplement: Supplementary file 1 [file plants-13-01511-s001.zip]

Archive with 1 entries (1 files):
- plants-2915041-supplementary file s1.xlsx
