# Supplementary material for: Comparative Antioxidant Activity and Untargeted Metabolomic Analyses of Sour Cherry Cultivars Based on Ultra-Performance–Time of Flight–Mass Spectrometry
Source: Plants (Basel). 2024 May 30;13(11):1511. doi: 10.3390/plants13111511 (PMC11175011; doi:10.3390/plants13111511)
Supplement: Supplementary file 1 [file plants-13-01511-s001.zip › plants-2915041-supplementary file s1.xlsx]

## Sheet: ESI-,ESI+,BOTH
ESI+	ESI-	ESI+&ESI-
(2-(Dimethoxymethyl)-1-heptenyl)benzene	1,24,25-Trihydroxyvitamin D2	2-Mercaptobenzothiazole
(4-Ethoxyphenyl)urea	10,16-Dihydroxyhexadecanoic acid	3-Hydroxypicolinic acid
1-(3,5-Dihydroxyphenyl)-2-pentadecanone	10-formyldihydrofolic acid	5-Methoxysalicylic acid
1,1,6-Trimethyl-1,2-dihydronaphthalene	16-Hydroxyhexadecanoic acid	6-Hydroxycaproic acid
1,2-Benzoquinone	17-Hydroxypregnenolone	Adenine
1,3,5-Heptatriene	1-Hydroxy-3,7-dimethoxyxanthone	Adenosine
1,6,7-Trimethylnaphthalene	2,4-dihydroxyheptadec-16-enyl acetate	Amygdalin
10-Undecenoic acid	2,4-dihydroxyheptadec-16-ynyl acetate	Arachidonic acid
1-methyl pyrrole	2-Hydroxymyristic acid	aromadendrin
1-Naphthaleneacetic acid	2-methoxyacetaminophen sulfate	asp-leu
1-Nitronaphthalene-5,6-oxide	2-O-fucopyranosyl-Galactose	Avenein
1-Nitrosonaphthalene	2-Oxobutyric acid	Benzoic acid
2-(Hydroxyethyl)methacrylate	2-Oxoglutaric acid	Caffeic acid
2,2-Dichloro-1,1-ethanediol	3-(3,4-Dimethoxyphenyl)acrylic acid	Catechin
2,3-Dihydroxypropyl stearate	3,5-Dihydroxybenzoic acid	Cucurbitacin D
2,4,6-Nonatrienal	3'-Adenosine monophosphate (3'-AMP)	Ferulic acid
2,4,6-Octatriyn-1-ol	3-Hydroxyanthranilic acid	Gallic acid
2,4,7-Decatrienal	3-Hydroxybenzoic acid	Gentisic acid
2,4-Dodecadienal	3-Hydroxypentadecanoic acid	Glucose 1-phosphate
2,4-Hexadienedial	3-Hydroxytetradecanedioic acid	Hesperetin
2,5-Furandicarboxylic acid	3-Hydroxytridecanoic acid	Histidine
2,6,6-trimethyl-2-hydroxycyclohexanone	3-Methoxyphenylacetic acid	Iditol
2,6-DIMETHYLNAPHTHALENE	3-Methylglutaric acid	Indican
2,6-Octadienal	3-nitrotyrosine	Isorhamnetin
20-hydroxy-5,8,11,14-Eicosatetraenoic acid	3-Phenyllactic acid	Isovanillic acid
2-Ethyltoluene	4',5,7-TRIMETHOXYFLAVONE	Itaconic acid
2-Heptylfuran	4-Acetamidobutanoic acid	Kanokoside A
2-Hydroxyfelbamate	4-Dodecylbenzenesulfonic acid	Kynurenic acid
2-Methoxy-4-vinylphenol	4-Hydroxyphenyllactic acid	muramic acid
2-Methoxy-6-methylpyrazine	4-Hydroxyphenylpyruvic acid	Naringenin
2-Methyl-5-propyloxazole	4-Oxoproline	Oleic acid
2-methylbutanal	4-Undecylbenzenesulfonic acid	Phenylalanine
2-Phenylglycine	5-Hydroxypyrazinecarboxamide	Phloretin
2-undecyl-4(1H)-quinolone	5-Tetradecenoylcarnitine	Procyanidin A2
3,4',5-Biphenyltriol	6-Hydroxypentadecanedioic acid	Quercetin
3,4,5-Trimethoxyphenyl acetate	8-Hydroxyhexadecanedioic acid	Ricinoleic Acid
3,4-Dihydrocadalene	9-HPODE	Rutin
3,4-Dihydroxybenzaldehyde	9-Oxo-ODE	Succinyladenosine
3,4-dihydroxyphenylacetic acid	Abscisic acid
3,5-Octadien-1-ol	Androsterone sulfate
3'-Adenosine monophosphate (3'-AMP)	Apigetrin
3-Amino-5-hydroxybenzoic acid	Arabinosylhypoxanthine
3-Ethylpyridine	Arabitol
3-Hexenyl phenylacetate	Arbutin
3-Hexenyl tiglate	Ascorbyl palmitate
3-Hydroxyanthranilic acid	Aspartyl-proline
3-Indoleacetamide	atrovirinone
3-Indoleacrylic acid	Azelaic acid
3-Methylguanine	Benzyl primeveroside
3-Picoline	Calcitriol
3-Succinoylpyridine	Caprylic acid
4-Aminophenol	Cefpirome
4-Anisic acid	Chlorogenic acid
4-Ethylphenol	Cinnamic acid
4-Hydroxybenzoic acid	Citric acid
4-Hydroxybenzaldehyde	CMPF
4-Methoxybenzaldehyde	Cytidine
5-Nitro-2-propoxyaniline	Decarbamoylsaxitoxin
5-Phenylvaleric acid	Deoxycholic Acid
5-Pregnan-3,20-dione	Dhurrin
6,9,12-Pentadecatrien-2-one	Dibutyl malate
6-Acetamido-2-oxohexanoic acid	Diethyl tartrate
6-decenoic acid	Diphenol glucuronide
6-methoxymellein	diphenyldisulfide
6-Phenylhex-3-en-2-one	Dodecanedioic acid
6-phenylundecane	EPICATECHIN-3'-SULFATE
6-Sulfatoxymelatonin	Estrone sulfate
6-Tetradecene-1,3-diyne-5,8-diol	Ethyl glucuronide
7-Nonene-3,5-diyn-1-ol	felbamate
8-Hydroxy-2-octene-4,6-diynoic acid	Fluorescein
8-hydroxy-deoxyguanosine	Fluroxene
acetylacrylic acid	Formononetin
Aflatoxin G1	Fructose 1-phosphate
Alanine	fusidic acid
ALA-PRO	Gallocatechin
Ala-Thr	Ganolucidic acid B
Allysine	Genistein
Anisole	Gingerol
APM	ginkgetin
Arecaidine	Gluconic acid
Arginine	Glutamyl-leucine
Artemidiol	Glutamyl-S-allylcysteine
artonol B	Hesperetin 7-glucoside
Aspartic acid	Hexadecanedioic acid
Aspartyl-phenylalanine	Homovanillic acid sulfate
Astilbin	Imidapril
Atropaldehyde	Inosinic acid
Avenalumic acid	Isoferulic acid
Benzaldehyde	Kelampayoside A
Benzyl chloride	Lactic acid
Biochanin A	Leucine
Biphenyltriol	Leukotriene B4
Brassilexin	Linoleic acid
Butyric acid	Linolenic Acid
Cafestol	Luteolin
Caftaric acid	Lys-Arg
capsaicin	Malic acid
Carbofuran	Mangostanol
Celastrol	Mannitol 1-phosphate
Chelidonic acid	methocarbamol
Chloroacetyl chloride	Methyl 3,4,5-trimethoxycinnamate
Chlorobenzene	Methylsuccinic acid
Ciclopirox	Mevalonic acid
cinnamaldehyde	Muconic acid
Citral	N-Acetylglucosamine 1-phosphate
citrinin	Nelarabine
clavulanic acid	Neocarthamin
CLOVAMIDE	N-Glycolylneuraminic acid
Corticosterone	N-Undecanoylglycine
Cyclododecanone	Orotidine
Cyclohexane	Oxylubimin
Cyclohexanone	Palmitic acid
Cyclopentanone	Palmitoleic acid
Daidzein	paracetamol sulfate
Dehydrowarfarin	Pentosidine
Diethanolamine	Phloionolic acid
Dihydrosinapic acid	Picolinic acid
Diosmetin	Pimelic acid
Diphenylamine	Pyruvic acid
Docosatrienoic acid	Resolvin D2
dopamine	Resolvin E1
Ecgonine	Rhein
Eicosapentanoic acid	ribulose 5-phosphate
Emodin	Rotenone
eniluracil	saccharopine
Epicatechin	Salicin
epi-jasmonic acid	Salicylic acid
Equol	Salsalate
Eriocitrin	Sarmentosin
Eriodictyol	Silandrin
Erythronolactone	soyasapogenol A
Ethyl acetate	Stearic Acid
Ethyl cinnamate	steviol
Ethyl lactate	Sulfaphenazole
Ethylparaben	Syringic acid
Eugenitin	Taurine
Euxanthone	Testosterone sulfate
Falcarindiol	Tetradecanedioic acid
farnesene	Tetranor 12-HETE
Furaneol	Theophylline
Gabapentin	Thymidine
GENTISEIN	Tolazamide
Ginkgotoxin	Trehalose
glu-asp	Tretinoin
Glucosamine	Trifluoromethylphenol
Glucosamine 6-phosphate	Trifolin
Glutamic acid	Troxerutin
Glucosylgalactosyl hydroxylysine	Tryptophan
Glycerol 3-phosphate	UDP-N-acetylglucosamine
Glycitin	Uric acid
Gly-l-pro	Uridine
Gly-Phe	Ursolic acid
Guaiacol	Vanillin
Guanine	vanilloloside
Heptadecatrienal	Xanthosine
Heptylbenzene
Hexadecanamide
hexanoyl-CoA
hexobarbital
Hexyl cinnamaldehyde
Hexylbenzene
Hippuric acid
Hordenine
Hostmaniane
Hydrocotarnine
Hydroxybutyric acid
Hydroxy-tryptophan
hypoglycin B
Hypoxanthin
Ibuprofen
Imidazolepropionic acid
Indole
Indole-3-acetaldehyde
Indole-3-acrylic acid
Indole-5,6-quinone
Irilone
isoquercetin
Isoquinoline
Jasmone
Kaempferol
Kojic acid
Kynurenine
Levulinic acid
Linamarin
liquiritigenin
LysoPC(18:3/0:0)
Maltol
Maslinic acid
Medicagol
Menadione
Mephedrone
meprobamate
Mesalazine
Methoxyphenamine
Methyl cinnamate
Methyl Jasmonate
Methyldopa
methylstyrene
Met-trp
Mevalonolactone
Moracin C
Moracin M
m-Xylene
myo-Inositol 1,2-cyclic phosphate
Myrcene
Myricitrin
Myristoleic acid
N-acetyldopamine
Naphthalene
N-COUMAROYL-ASPARTIC ACID
neosaxitoxin
N-methylproline
Nobiletin
Nonate
Nootkatone
N-Phenylacetylglutamic acid
Oleanolic acid
Oleoyl ethanolamide
o-Xylene
Palmitamide
Palmitoyl Serinol
Palmitylethanolamide
PANTOTHENIC ACID
p-Coumaraldehyde
phe-asn
phendimetrazine
Phenethylamine
Phenylglyoxal
Phosphonoacetate
Phytosphingosine
Pinene
Platelet-activating factor
Probucol
Procyanidin B5
Prolinamide
Proline
Propofol
Propylhexedrine
Prunasin
pterin
Pyridoxal
PYRIDOXAMINE
Pyridoxine
Pyrimethanil
Pyroglutamic acid
Pyrrole-2-carboxylic acid
Quercitrin
Retinal
RHODINYL ISOVALERATE
rosmarinic acid
Sakuranetin
Scopoletin
Sedanolide
Serine
sphinganine
Stachydrine
Stearidonic acid
Sucrose
Tenuazonic acid
Testosterone
Tetraacetylethylenediamine
Thalidomide
Threonine
threonylphenylalanine
thymine glycol
Toluene
tranexamic acid
Traumatic Acid
Tricetin
Tyrosine
Uracil
valganciclovir
Valine
vitispirane
Xanthine
Zeatin
Zeatin 7-glucoside
Zederone
